# Supplementary material for: Isolated catatonia-like executive dysfunction in mice with forebrain-specific loss of myelin integrity
Source: eLife. 2023 Mar 9;12:e70792. doi: 10.7554/eLife.70792 (PMC9998085; doi:10.7554/eLife.70792)
Supplement: Figure 1—source data 1. [file elife-70792-fig1-data1.zip]

Archive with 1 entries (1 files):
- PLP-EMX-WB original.pdf
