# Supplementary material for: Isolated catatonia-like executive dysfunction in mice with forebrain-specific loss of myelin integrity
Source: eLife. 2023 Mar 9;12:e70792. doi: 10.7554/eLife.70792 (PMC9998085; doi:10.7554/eLife.70792)
Supplement: Source data 1. [file elife-70792-data1.xlsx]

## Sheet: Figure 1
Figure 1 B´
	Ctrl				cKO
Brain region	mouse 1	mouse 2	mouse 3	mouse 4	mouse 1	mouse 2	mouse 3	mouse 4
Cortex (CTX)	36.52	51.737	59.3	46.514	8.784	5.817	4.829	10.8
Corpus Callosum (CC)	81.306	79.55	94.747	81.731	58.609	18.782	64.503	46.03
Striatum (Stria)	25.832	28.321	30.061	23.025	20.817	19.416	26.99	20.485
	PLP-positive area
Figure 1 supplement 1C
	Ctrl			cKO				Ctrl			cKO
Brain region	mouse 1	mouse 2	mouse 3	mouse 1	mouse 2	mouse 3		mouse 1	mouse 2	mouse 3	mouse 1	mouse 2	mouse 3
Corpus Callosum (CC)	95.617	95.648	93.567	72.988	60.133	43.394		95.459	81.86	92.036	88.817	89.185	88.332
medial Prefrontal Cortex (mPFC)	31.705	37.98	33.173	3.94	1.711	1.589		28.989	30.407	32.779	16.287	14.234	19.67
upper layer mPFC	20.185	17.194	18.549	0.579	0.018	0.022		15.107	11.051	13.966	3.825	2.956	4.191
	PLP-positive area							MBP-positive area
Figure 1 D
	Ctrl			cKO
Cerebellum (CRB)	mouse 1	mouse 2	mouse 3	mouse 1	mouse 2	mouse 3	mouse 4
sample quantification	58359229	47965894	26242016	55091108	31046258	49410966	30093108
loading control (actin)	14881388	26401773	42933430	22202409	14245874	29685066	49991380
sample/loading control	3.92163	1.81677	0.611226	2.48131	2.17932	1.66451	0.601966
average	1.85285	0.858367	0.288785	1.17234	1.02966	0.786428	0.28441
	PLP
	Ctrl			cKO
Prefrontal Cortex (PFC)	mouse 1	mouse 2	mouse 3	mouse 1	mouse 2	mouse 3	mouse 4
sample quantification	27118652	43452380	58630401	775033	182627	507548	722347
loading control (actin)	16085924	29115309	46674258	24050652	15686581	32571894	54734602
sample/loading control	1.68586	1.49242	1.25616	0.032225	0.0116422	0.0155824	0.0131973
average	1.14052	1.00966	0.84982	0.0218009	0.00787623	0.0105418	0.00892824
	PLP
	Ctrl			cKO
Prefrontal Cortex (PFC)	mouse 1	mouse 2	mouse 3	mouse 1	mouse 2	mouse 3	mouse 4
sample quantification	41160359	24269572	20335007	49752673	36046037	23446045	39687501
loading control (actin)	41593522	29018765	18538915	48050865	37740037	24565894	27385806
sample/loading control	0.989586	0.836341	1.09688	1.03542	0.955114	0.954414	1.4492
average	1.01572	0.858428	1.12585	1.06276	0.980339	0.979621	1.48747
	MBP

## Sheet: Figure 2
Figure 2 A
	Ctrl				cKO
Brain region	mouse 1	mouse 2	mouse 3	mouse 4	mouse 1	mouse 2	mouse 3	mouse 4
Cortex (CTX)	3.886	4.903	5.142	4.66	5.035	5.268	6.653	5.375
Corpus Callosum (CC)	4.591	2.87	3.746	4.368	6.833	6.105	7.511	5.695
Striatum (Stria)	25.832	28.321	30.061	23.025	20.817	19.416	26.99	20.485
	PLP Iba1
Figure 2 B
	Ctrl				cKO
Brain region	mouse 1	mouse 2	mouse 3	mouse 4	mouse 1	mouse 2	mouse 3	mouse 4
Cortex (CTX)	3.636	3.852	3.845	3.791	4.704	2.224	4.052	4.396
Corpus Callosum (CC)	13.212	10.239	13.006	23.607	33.543	35.719	16.904	32.914
Striatum (Stria)	2.171	2.916	2.511	3.791	2.559	1.775	2.827	2.847
	PLP GFAP
Figure 2 supplement 1
	Ctrl				cKO					Ctrl				cKO
Fimbria	mouse 1	mouse 2	mouse 3	mouse 4	mouse 1	mouse 2	mouse 3	mouse 4		mouse 1	mouse 2	mouse 3	mouse 4	mouse 1	mouse 2	mouse 3	mouse 4
APP	2.51068	4.28184	2.14535	0	125.368	74.8838	84.3505			11.0966	16.5514	3.3542		118.162	77.4425	121.695	59.954
MAC3	0.255295	0.05987	0.055903	0.148941	0.982128	1.12188	0.527366			0.354912	0.194082	0.469826	0.451456	1.61586	0.920075	0.996422
IBA1	0.511266	0.226088	0.245805	0.263831	1.90467	1.19436				0.881908	0.853257	0.430756	0.691436	1.34187	3.40439	1.28614
GFAP	0.323712	0.072899	0.115508		2.6526	1.64251	0.410499			0.161803	0.386285	0.729693	0.110573	0.351841	0.992028	1.56846
	Ctrl				cKO					Ctrl				cKO
Corpus Callosum	mouse 1	mouse 2	mouse 3	mouse 4	mouse 1	mouse 2	mouse 3	mouse 4		mouse 1	mouse 2	mouse 3	mouse 4	mouse 1	mouse 2	mouse 3	mouse 4
APP	8.33891	4.52952	6.38942	5.32029	64.1102	26.4282	66.4021			3.6525	5.56421	8.25985		16.2437	19.6784	21.4282
MAC3	0.089029	0.230808	0.407564	0.231334	0.758346	0.86331	0.279994			0.175786				0.706655	0.605901
IBA1	0.429703	0.610742	0.384762	1.16145	2.35076	1.8714	0.707494	1.08106		0.875483	0.989705	1.01699		2.38341	1.29147	1.12748
GFAP	0.170607	0.181943	0.148044	0.197143	2.11222	1.28642	0.401985			0.27649	0.470219	0.112895	0.217863	0.773493	1.59478	1.45643	0.214332
	Ctrl				cKO					Ctrl				cKO
Prefrontal Cortex	mouse 1	mouse 2	mouse 3	mouse 4	mouse 1	mouse 2	mouse 3	mouse 4		mouse 1	mouse 2	mouse 3	mouse 4	mouse 1	mouse 2	mouse 3	mouse 4
APP	2.76682	0	0.974851	0	1.63748	0	1.73523	1.37842		3.03494	2.15087	2.41922	2.25952	0	2.00018	0
MAC3	0.055526	0.016106	0.055868	0.00431884	0.035439	0.049656	0.069363	0.041251		0.031908	0.029244	0.042755	0.0556138	0.042291	0.117786	0.043206	0.002024
IBA1	0.0271137	0.0530319	0.139358	0.087157	0.074501	0.07753	0.090754	0.121622		0.033698	0.086635	0.123518	0.058163	0.041345	0.108268	0.020191
GFAP	0.309692	0.093545	0.194612	0.17283	0.497631	0.308871	0.205836			0.310253	0.226901	0.240173	0.204336	0.151738	0.176529
	males									females

## Sheet: Figure 3
					males																																	females
	Heatmap
	Categorie	Test	Measurements	Age (m)	Control																												Forebrain PLPcKO		p-value		Age (m)												Control
	Health status	Weighing	Body weight (g)	13	40.42	38.62	38	31.17	31.49	32.05	37.09	33.56	37.03	41.02	36.06	36.66	38.72	37.75	33.95	38.59	36.06	44.06	33.82	36.03	34.92	40.48	38.9	33.89	42.72	40.97	52.05	39.37	38.16	37.78			13	30.3	32.47	30.79	29.97	25.46	29.8	28.55	28.81	32.87	30.7	27.01	33.61
				15	36.36	39.74	40.1	33.31	33.9	33.76	38.94	33.57	40.09	40.94	39.35	38.72	40.47	37.21	36.84	39.66	38.84	45.5	33.39	38.98	36.76	39.08	39.18	33.7	42.96	42.95	52.5	41.88	38.38	42.98			15	32.49	32.83	36.51	30.52	27.2	29.99	27	29.2	40.64	30.2	42.5	35.43
				17	34.6	37.6	40.9	31.1	32.4	32.5	39.9	33.6	36.6	40.5	39.4	39.3	41.9	35.3	35.4	38.7	37.9	44.9	33.6	37.9	34.4	35.4	36.8	30.7	41.4	42.2	54.6	40.4	37.4	40.2			17	30.6	31.8	30.6	27.8	30.6	30.8	26.7	30.1	30.5	28.9	26.4	35.53
	Motor function and coordination	Rotarod	day 1 (latency to fall, s)	6	86	8	144	10	72	114	17	102	90	7	22	9	127	14	52	37	35	112	75	117	102	14	111	90	10	98	174	140	11	117			6	142	132	46	128	97	194	127	117	158	254	152	99
			day 2 (latency to fall, s)	6	120.4	130	287	212	221	218	236	200	167	173	217	190	276	90	186	74	190	254	228	255	164	231	199	214	197	208	196	186	173	240			6	233	204	167	170	200	271	180	222	213	267	267	185
			day 1 (latency to fall, s)	17	114	85	76	85	112	76	164	60	138	123	95	105	100	58	38	134	86	82	26	18	150	68	102	158	108	40	78	114	143	70			17	166	116	82	32	105	216	82	175	98	144	86	82
			day 2 (latency to fall, s)	17	180	60	90	41	107	123	129	73	123	64	146	115	170	53	55	109	60	61	64	11	91	92	99	194	89	105	72	25	135	66			17	72	117	80	90	113	291	119	179	212	99	135	13
		Grip test	Grip strength (au)	6	68.3333	105.333	63.3333	95	76	62	72.6667	63.3333	51.6667	91.6667	90.3333	69	50.6667	89.3333	66.6667	43.3333	73	64.3333	71.3333	100	67.3333	90	62.3333	75.6667	49.6667	101.667	110	60	58.6667	58			6	81.6667	83.3333	65.6667	78	64	50	67.3333	52.3333	53.6667	94.6667	75.6667	82
				13	60	92	83.3333	81.3333	77.6667	88	100.333	74	88	84.3333	114	105.667	84.3333	96	69	115.667	87.6667	83.3333	48.6667	65.6667	83.3333	43.6667	102.667	121	105.333	105.667	99.6667	68.6667	76.3333	93.3333			13	103	91.3333	120	112.333	81	100.667	86	88.6667	96	93.6667	93	61.3333
				15	60	92	83.3333	81.3333	77.6667	88	100.333	74	88	84.3333	114	105.667	84.3333	96	69	115.667	87.6667	83.3333	48.6667	65.6667	83.3333	43.6667	102.667	121	105.333	105.667	99.6667	68.6667	76.3333	93.3333			15	115	85	88	84	106	56	115	98	72	97	110	106
		Beam balance	10mm (escape latency, s)	13	131.868	131.868	131.868	35.1648	21.978	131.868	131.868	131.868	32.967	131.868	131.868	35.1648	131.868	24.1758	131.868	131.868	39.5604	131.868	35.1648	131.868	57.1429	131.868	131.868	131.868	131.868	131.868	131.868	131.868	131.868	131.868			13	14	60	9	13	9	8	9	6	60	11	5	12
			8mm (escape latency, s)	13	112.281	112.281	112.281	112.281	112.281	18.7135	112.281	112.281	112.281	112.281	112.281	112.281	112.281	9.35673	112.281	112.281	112.281	112.281	112.281	13.0994	112.281	112.281	112.281	112.281	112.281	112.281	112.281	112.281	14.9708	112.281			13	6	60	5	60	60	6	60	5	4	10	60	10
	Hearing	Acoustic startle	65dB (au)	6	0.49	0.37	0.76	1.07	1.06	0.67	1.37	0.78	1.46	1.08	1.42	0.54	0.52	0.85	0.35	1.05	1.05	1.2	1.17	1.03	2.5	0.85	0.56	0.4	0.44	1.51	0.8	0.65	0.65	0.54			6	3.32	1.54	4.27	2.03	0.81	4.94	3.47	4.61	3.01	5.16	2.61	3.69
			120dB (au)	6	1.35	3.88333	2.65	3.56667	8.6	0.95	1.33333	1.16667	1.6	3.58333	1.6	2.06667	2.36667	1.93333	4.28333	5.13333	1.26667	2.08333	5.03333	3.96667	3.21667	1.65	6	1.23333	4.61667	3.95	2.35	1.21667	5.98333	7.7			6	2.6	1.25	1.68333	1.45	0.9	3.11667	3.5	5.48333	3.7	2.71667	3.46667	5.08333
			65dB (au)	20	0.9	1.24	1.33	1.04	0.88	0.99	0.77	0.52	0.64	1.21	1.05	0.57	1.28	0.73	0.83		0.72	1	0.53	0.54	0.45	0.77	0.65	0.57	0.56	1.05	1.15	1.18	1.93				20	0.98	0.57	1.63	0.71	1.02	0.58	0.75	0.39	1.21	1.25	0.46
			120dB (au)	20	4.53333	4.25	1.45	3.03333	3.05	1.26667	1.6	3.6	2.1	1.45	0.833333	2.31667	2.36667	1.03333	0.883333		1.98333	1.6	1.13333	2.11667	2.93333	0.983333	0.8	0.733333	1.53333	3.91667	1.43333	1.28333	3.9				20	3.78333	0.866667	3.66667	1.95	2.31667	1.38333	1.16667	2.16667	1.91667	3.48333	2.88333
	Vision	Cued platform	day 1 (escape latency, s)	19	13.2525	18.26	7.6975	38.6675	24.0925	58.9175	30.01	17.5375	30.455	24.43	30.5975	42.3725	10.005	15.615	28.005	14.935	47.9475	26.7	15.79	29.7675	54.58	81.7375	50.62	43.725	89.985	13.6725	30.06	22.34	24.57	36.8075	=		13	14.2275	12.795	9.5375	29.13	60.235	29.475	46.7525	20.5375	26.065	7.41	9.2	11.21
			day 2 (escape latency, s)	19	5.58	5.7625	14.3075	4.2925	3.925	11.8175	4.825	3.9425	6.455	4.2225	3.1275	4.39	4.3675	9.1725	5.0375	6.9225	7.0375	4.2675	9.49	3.9425	5.69	4.855	8.1275	14.7925	43.8825	5.7575	24.015	6.27	7.5375	5.1175			13	2.4325	4.085	14.76	33.3825	4.09	4.79	6.8925	7.0925	11.88	29.495	5.8825	4.1975
	Heat/pain perception	Hot plate	latency to retract (s)	13	24.6	18.7	19.8	23.4	19.9	15.3	28.9	20.4	23.3	23.6	25.9	13.9	29.2	18.5	16.2	20.8	19.7	22.5	30.5	19.6	17.9	20	26.6	16.7	23	20.9	37.5	23.1	22.8	20.5			13	15.8	19.5	18.1	18.7	14.6	14.2	9.9	14.8	13.8	15.8	19.4	17.6
				15	12.8	10.8	17.7	21.3	14.1	20.8	9.6	24.8	14.3	13.5	23	9.7	22.63	20.6	18.1	17.6	10.6	19.4	17.3	20.6	20.2	7.4	14.9	9	20.6	19.8	19.2	13.7	19.6	9.1			15	18.6	17.5	12.5	20.8	10.5	18.6	17.1	10.3	18.3	14.2	15	14.4
				17	8.5	10.5	10.2	20.6	6.8	9.5	14	14.8	26	9.3	15.3	13	12.1	17.1	7.9	14.3	13.4	6.2	10.9	10.2	11.3	13.1	13.4	9.4	13.1	21	17.8	8.6	8.7	12.7			17	20.8	14.8	16	17.5	7.6	11.6	14.9	13.7	14.8	22.5	19.5	21.7
				20	15	18.7	9.9	18.2	17.1	10.3	16.1	13.3	10.1	16.4	19.8	10.2	11	14.5	8.7		10.7	12.4	12.3	12.3	14.3	15.7	13.5	11.2	20.5	14.4	16.3	10.9	np				20	11.6	16.8	18.4	12.9	11.1	17.4	15.9	11.1	13.2	12.1	16.4
	Sensorimotor gating	Pre-pulse inhibition	Ø (%)	6	76.1589	54.4974	18.0328	62.0559	54.1891	50.6716	-31.8584	46.5241	-27.551	54.9944	47.7738	41.5991	51.8293	57.6843	72.9964	64.089	18.7817	56.8127	43.8008	39.1057	9.22528	68.6	65.4646	57.6037	62.0748	76.0444	67.9604	54.1063	34.3882	43.7842			6	55.1205	0.21645	58.3919	-19.2118	2.46914	60.9987	23.8232	59.6529	26.2458	71.6408	20.4342	51.2195
				20	37.6554	-20.3046	-4.97076	35.7143	33.7139	55.2894	19.4853	30.3819	-17.0909	38.0392	-2.12121	-20.9231	44.0961	-15.9021	29.0476		12.7413	-1.91847	3.08123	-19.764	42.3261	-3.46821	13.4921	33.0033	11.7021	19.1207	8.33333	37.0098	-15.0383				20	0.342759	8.18713	25.8307	6.84327	3.2646	13.5593	-18.4028	4.55213	18.4573	20	7.9561
	Social behavior	Vocalization	Calls (#)	6	672	246	0	484	39	285	676	755	454	510	458	683	0	0	0	70	431	183	0	13	581	13	596	452	220	371	0	56	0	319			n/a
			Latency to first call (s)	6	10.2	5.8	180	15	100.9	52.4	5.8	11.3	8.8	6.6	19.3	15	180	180	180	24.6	20.6	38.2	180	45	43.6	65.6	22.3	21.5	26.7	13.2	180	64.4	180	38.8			n/a
		social preference	time spent in pheromone box (%)	n/a																																	6	1188	3276	3492	288	3348	3276	1728	3240	3312	3204	np	1296
			time spent in control box (%)	n/a																																	6	1116	324	108	3312	252	324	972	360	288	396	np	1584
	Depression-like behavior	Sucrose preference	visits to sucrose corner (%)	n/a																																	6	30.58	24.43	8.74	20.54	10.18	12.38	29.03	24.59	12.5	20.69	np	19.58
			visits to water corner (%)	n/a																																	6	33.88	38.93	61.17	45.98	61.68	44.76	33.33	34.43	50	43.45	np	37.76
	Cognitive performance in IntelliCage	Learning	Place (visits to target corner, %)	n/a																																	6	33.61	53.13	54.23	31.94	33.62	39.57	29.19	31.54	38.51	29.63	np	28.51
			Reversal (visits to target corner, %)	n/a																																	6	33.99	33.61	10.24	57.76	34.81	33.7	30.83	31.96	45.58	51.02	np	42.69
		Episodic-like memory	acquisition (delta visits to target corner, %)	n/a																																	6	11.46	-6.12	-19.8	9.35	-1.1	-5.66	5.73	11.25	6.5	1.25	np	13.49
			retrieval (delta visits to target corner, %)	n/a																																	6	11.63	15.67	-33.14	15.85	22.54	-0.63	-8.14	24.57	9.03	-0.93	np	14.73
	Spatial memory and reversal	Morris water maze probe	total distance (cm)	19	889.63	1284.6	590.87	974.07	1067.08	684.93	1131.65	1339.67	1307.74	991.86	939.39	245.19	1313.98	381.72	977.03	991.94	1170.42	1101.63	1072.66	1383.64	1281.76	1394.11	1427.94	703.44	1378.31	1100.95	1061.05	1027.97	908.54	901.5			13	1253.05	1100.47	1441.71	1199.22	1134.17	1381.26	1182.05	1379.98	1215.22	867.09	1407.45	1377.94
			average velocity (cm/s)	19	9.89	14.28	6.57	10.83	11.86	7.62	12.58	14.89	14.53	11.02	10.44	2.72	14.6	4.24	10.86	11.02	13.01	12.24	11.92	15.38	14.25	15.49	15.87	7.82	15.32	12.24	11.79	11.42	10.1	10.02			13	13.93	12.23	16.03	13.33	12.6	15.35	13.14	15.33	13.51	9.63	15.65	15.32
			time in target zone (s)	19	39.02	30.34	47.3	23.56	12.41	9.54	51.61	27.8	26.34	40.77	37.05	11.04	53.62	15.58	49.94	45.91	21.12	44.99	38.23	30.25	32.58	34.73	26.99	19.56	26.16	47.91	45.64	53.41	33.8	54.07			13	24.9	35.41	23.28	35.62	37.46	11.53	26.32	34.77	24.95	28.33	22.58	20.36
			visits to target zone (#)	19	11	11	7	9	7	5	14	9	8	11	14	2	17	5	11	10	14	12	12	13	11	10	10	7	10	9	13	13	10	15			13	16	16	14	12	17	7	11	17	14	14	13	17
			latency to target zone (s)	19	8.97	7.57	6.42	16.54	14.66	2.41	3.1	7.49	4.84	7.3	2.24	27.95	2.34	4.55	11.37	2.78	3.93	3.16	5.9	2.64	6.61	6.3	13.58	11.01	4.42	0.81	5.29	3.04	3.26	11.32			13	1.85	1.51	9.53	3.66	2.4	33.95	7.8	2.13	7.99	3.91	3.09	4.61
		Morris water maze reversal	total distance (cm)	19	1282.77	1336.28	1046.5	881.92	1511.35	1058.78	1272.9	1233.71	1179.89	1130.43	1022.46	325.45	1303.14	773.21	1262.42	827.37	1322.23	1585.35	754.78	1428.85	1309.18	1612.65	1435.52	1250.54	1403.48	1139.35	1358.88	1084.72	539.69	1072.78			13	1328.2	1286.81	1297.14	1132.42	1423.67	1149.37	1157.23	1066.63	1314.91	1241.48	1456.09	1342.09
			average velocity (cm/s)	19	14.26	14.85	11.63	9.8	16.8	11.77	14.15	13.71	13.11	12.56	11.36	3.62	14.49	8.59	14.03	9.19	14.7	17.62	8.39	15.88	14.55	17.92	15.95	13.9	15.6	12.66	15.1	12.06	6	11.92			13	14.76	14.3	14.41	12.59	15.82	12.77	12.86	11.85	14.61	13.8	16.18	14.91
			time in target zone (s)	19	31.67	31.88	18.5	17.66	38.96	38.8	23.61	31.33	32.16	26.43	28.69	24.27	32.35	37.9	27.35	16.04	23.98	25.47	20.42	39.65	27.63	35.29	25.65	33.02	25.5	25.57	30.31	21.3	3.32	21.3			13	19.8	19.26	19.2	24.46	32.67	25.54	26.29	13.26	28.65	21.54	30.95	20.61
			visits to target zone (#)	19	11	9	7	7	10	9	7	7	8	13	10	4	13	10	6	7	12	10	8	13	9	15	10	11	7	11	12	10	3	12			13	12	13	14	12	23	15	14	9	21	13	20	15
			latency to target zone (s)	19	2.5	4.54	7.56	10.01	2.34	5.93	9.53	4.77	12.01	4.53	3.94	13.71	1.86	11.47	23.73	5.11	3.75	6.92	3.88	6.98	10.05	9.83	23.11	3.32	9.34	9.75	5.63	13.88	6.53	4.59			13	10.05	4.49	4.57	3.25	4.04	6.39	1.75	10.53	3.08	5.46	1.9	4.71
	Exploration and working memory	Y maze	arm visits (#)	20	18	22	22	27	26	18	25	13	13	17	24	8	16	9	17		28	26	10	20	20	17	11	13	26	24	11	25	26				20	29	22	9	14	25	14	9	16	18	11	10
			alternation (%)	20	61.1111	59.0909	50	74.0741	69.2308	55.5556	68	46.1538	92.3077	58.8235	62.5	50	43.75	55.5556	58.8235		46.4286	57.6923	30	55	60	70.5882	72.7273	61.5385	38.4615	66.6667	54.5455	64	61.5385				20	65.5172	54.5455	55.5556	78.5714	68	71.4286	55.5556	75	66.6667	90.9091	50
	Catatonic signs	Bar test	time immobile on the bar (s)	2	0.1	0.4	0.1	0.1	2.5	0.1	0.1	0.1	0.9	0.1	0.2	0.2	np	0.1	0.1	0.2	0.1	1.2	0.1	0.1	0.9	0.1	0.1	0.1	0.1	0.1	0.1	0.1	3.9	0.1			2	0.1	0.1	0.1	0.1	np	0.1	1.6	0.1	0.1	0.3	0.1	0.4
				3	0.1	0.1	0.1	0.1	0.7	0.1	0.1	0.1	0.1	1.8	0.1	0.1	np	0.1	0.1	0.1	0.1	1.7	0.9	0.1	0.1	1.7	2.2	0.1	13.3	0.1	5.1	0.1	0.4	0.1			3	0.1	0.1	0.1	0.1	0.1	0.1	0.1	0.1	0.1	0.1	0.1	0.2
				5	0.1	0.1	0.1	0.1	0.8	0.1	0.8	0.1	0.1	0.1	1.1	0.1	np	1.9	0.2	0.1	0.1	6.7	0.1	1.1	7.1	0.1	3.3	0.1	2.2	1.8	9.3	3.9	0.8	0.2	=		5	0.1	2.1	0.1	0.1	0.1	1.3	0.1	1.1	0.1	1.3	0.7	0.1
				18	0.1	2.3	0.1	0.1	0.1	0.1	0.1	0.1	0.1	2.3	1.9	0.1	0.1	1	0.1	0.1	0.2	1.6	3.2	0.2	0.3	1	0.9	0.9	0.3	2.5	3.3	1.1	1	0.1	==		18	0.1	0.1	0.1	0.1	0.1	0.1	0.1	0.1	0.1	0.1	0.1
				21	0.1	0.1	0.1	0.1	0.1	0.1	0.1	0.2	0.1	0.1	0.1	0.3	1.7	0.1	0.8		0.4	0.1	1.3	1.3	2	0.5	1.6	4.2	5.2	1.3	8.7	0.1			==		22	0.1	0.1	0.1	0.1	0.1	0.1	0.1	0.1	0.1	0.1	0.1
	Executive function	Hurdle	trial 1 (ratio, s/(crossings+1))	6	3.14667	24.4757	22.1887	5.312	6.23615	17.98	4.30286	4.51	14.6775	4.33167	14.607	9.01714	5.8825	15.414	7.32429	6.415	8.4975	5.432	16.4283	5.16909	6.93	5.01444	7.38273	7.6628	11.2992	6.33429	12.3483	10.6661	2.48032	11.1062			6	6.695	2.69833	4.19923	3.565	4.19875	7.04364	3.89571	6.68	2.98454	4.21667	5.071	10.5714
			trial 2 (ratio, s/(crossings+1))	6	1.28111	2.19133	2.7325	0.813333	1.2	2.115	0.937143	1.895	1.74273	1.01667	1.41	2.067	1.23429	3.34833	2.21714	1.82375	2.15	0.636667	3.04667	2.98357	1.00167	0.968889	3.074	0.71	1.00571	0.846667	1.53167	4.77714	1.36875	1.19714			6	0.741667	0.761667	1.39167	0.731429	1.15	0.913333	0.84	0.81125	1.425	1.20714	0.895714	3.65167
			trial 1 (ratio, s/(crossings+1))	18	2.85	5.07125	3.71318	2.42222	4.37875	2.57	6.48111	19.1867	7.807	4.80273	10.98	13.1677	10.6016	3.09273	6.257	4.821	15.97	4.11	8.889	9.53111	7.82611	10.9264	6.09125	10.3172	8.78125	9.56929	15.1132	4.58868	35.1386	11.1037	=		20	2.57333	2.94	10.01	2.85667	3.3	8.385	5.73778	2.68833	3.22636	3.30111	8.7
			trial 2 (ratio, s/(crossings+1))	18	2.52667	5.28762	5.485	2.72286	3.30158	4.27	6.32778	8.0125	3.0875	3.38556	7.15333	4.415	19.28	6.26	4.082	2.22125	9.5975	6.36333	9.21917	6.57714	7.97643	7.41417	7.73	24.6217	4.736	4.44375	4.675	6.056	5.73647	7.86308	==		20	2.16429	2.52286	6.4825	2.42	2.55875	3.18583	5.021	2.175	2.46143	2.91	4.005
		Puzzle box	open (Ø escape latency, s)	18	65.1	221.15	62.49	16.28	53.3	46.2	239.95	15.76	39.02	239.93	117.91	19.87	118.72	24.11	106.41	45.49	45.22	41.68	160.96	91.83	216.96	87.73	152.21	122.79	117.92	239.98	239.98	62.34	37.11	37.22			20	140.41	18.52	61.42	25.42	14.21	97.49	215.41	131.86	8.43	239.97	105.41
			gateway (Ø escape latency, s)	18	57.0967	21.0433	46.6	43.8533	38.2367	29.1267	128.187	19.3667	119.483	22.9633	16.1333	11.6933	41.85	65.0433	38.0433	75.4267	46.03	69.66	133.217	29.18	62.0933	21.95	66.4967	37.07	66.67	71.4233	239.927	60.5667	47.61	27.4667			20	18.7667	18.9967	7.71	20.72	8.08333	19.2633	12.7933	40.6167	27.5567	85.9233	16.2567
			gateway + bedding (Ø escape latency, s)	18	69.0167	23.1567	30.7433	55.8933	61.6867	22.8633	18.53	19.2867	146.78	18.3067	25.2967	41.76	24.5533	53.67	28.87	30.99	111.293	34.8433	70.6533	43.8133	37.8867	83.8633	65.4867	42.45	34.8833	69.1367	188.003	36.2433	125.267	62.4433	==		20	8.59667	14.7633	30.2267	8.57333	15.15	14.8333	23.3133	42.8567	12.2633	15.0833	14.6
			paper tissue (Ø escape latency, s)	18	126.337	142.47	107.97	83.8533	137.097	77.0267	108.817	29.24	36.34	34.5767	96.8133	135.623	94.86	51.8167	20.54	77.0067	103.577	144.707	175.993	78.19	132.28	131.053	132.02	303.623	59.96	115.093	172.37	120.913	227.397	178.353	==		20	15.8067	39.0867	22.99	158.273	18.6367	92.9533	88.3633	347.013	91.0833	245.527	29.45
			nesting material (Ø escape latency, s)	18	161.14	359.977	304.577	216.09	359.977	359.98	277.043	171.677	169.953	293.547	291.57	168.033	89.6933	162.49	282.027	259.967	232.707	316.23	202.7	296.52	160.893	359.98	287.71	329.987	185.397	136.953	190.023	340.847	313.923	282.607			20	174.697	141.237	82.3767	35.32	40.07	359.97	353.427	296.517	202.17	292.777	228.533
		Complex running wheel	total distance (m, Ø of 12 h)	23	7255.73	4617.17	4765.43	490.1	6544.2	2858.8	8674.73	80.5333									1714.63	1535.4	2007.37	1217.67	3808.07	1079.07	2794	964.633							=		23	7450.77	5812.03	7797.77	8359.03	7194.4	4666.5	6634.33
			total time (min, Ø of 12 h)	23	6.15733	4.22	4.49667	0.470333	6.59033	2.83533	7.98667	0.0526667									1.53067	0.708333	1.775	0.801667	3.02067	0.732	1.33533	0.580667									23	7.55967	6.366	7.80867	9.511	7.34433	4.934	7.02767
			average velocity (m/s, Ø of 12 h)	23	1048.51	822.971	923.813	784.981	980.952	826.119	791.788	1162.62									854.163	858.566	485.766	656.031	904.069	1065.22	716.502	849.179									23	951.477	871.264	925.405	810.896	825.936	773.475	758.875
[truncated: 25 more columns]

## Sheet: Figure 3 supplement 1
Figure 3 supplement 1
		Ctrl																cKO
Age (months)	Experimental day	mouse 1	mouse 2	mouse 3	mouse 4	mouse 5	mouse 6	mouse 7	mouse 8	mouse 9	mouse 10	mouse 11	mouse 12	mouse 13	mouse 14	mouse 15	mouse 16	mouse 1	mouse 2	mouse 3	mouse 4	mouse 5	mouse 6	mouse 7	mouse 8	mouse 9	mouse 10	mouse 11	mouse 12	mouse 13	mouse 14
6	1	86	8	144	10	72	114	17	102	90	7	22	9	127	14	52	37	35	112	75	117	102	14	111	90	10	98	174	140	11	117
6	2	120.4	130	287	212	221	218	236	200	167	173	217	190	276	90	186	74	190	254	228	255	164	231	199	214	197	208	196	186	173	240
17	1	114	85	76	85	112	76	164	60	138	123	95	105	100	58	38	134	86	82	26	18	150	68	102	158	108	40	78	114	143	70
17	2	180	60	90	41	107	123	129	73	123	64	146	115	170	53	55	109	60	61	64	11	91	92	99	194	89	105	72	25	135	66
		males
		Ctrl																cKO
Age (months)	Experimental day	mouse 1	mouse 2	mouse 3	mouse 4	mouse 5	mouse 6	mouse 7	mouse 8	mouse 9	mouse 10	mouse 11	mouse 12	mouse 13	mouse 14	mouse 15	mouse 16	mouse 1	mouse 2	mouse 3	mouse 4	mouse 5	mouse 6	mouse 7	mouse 8	mouse 9	mouse 10	mouse 11	mouse 12	mouse 13	mouse 14	mouse 15	mouse 16	mouse 17	mouse 18	mouse 19
6	1	142	132	46	128	97	194	127	117	158	254	152	99	88	235	225	68	175	160	275	136	108	57	175	92	107	54	108	91	174	61	177	180	163	176	172
6	2	233	204	167	170	200	271	180	222	213	267	267	185	219	290	260	140	250	214	279	188	197	201	282	179	202	162	167	155	253	184	261	262	239	243	214
17	1	166	116	82	32	105	216	82	175	98	144	86	82	16	138	107	84	138	130	103	111	172	105	168	79	198	188	46	122	106	44	73	died	102	195	116
17	2	72	117	80	90	113	291	119	179	212	99	135	13	38	148	177	152	140	175	181	137	153	102	170	112	271	262	100	114	124	70	158	died	94	21	135
		females

## Sheet: Figure 4
Figure 4 B
	Ctrl																cKO
Age (months)	mouse 1	mouse 2	mouse 3	mouse 4	mouse 5	mouse 6	mouse 7	mouse 8	mouse 9	mouse 10	mouse 11	mouse 12	mouse 13	mouse 14	mouse 15	mouse 16	mouse 1	mouse 2	mouse 3	mouse 4	mouse 5	mouse 6	mouse 7	mouse 8	mouse 9	mouse 10	mouse 11	mouse 12	mouse 13	mouse 14
2	0.1	0.4	0.1	0.1	2.5	0.1	0.1	0.1	0.9	0.1	0.2	0.2	np	0.1	0.1	0.2	0.1	1.2	0.1	0.1	0.9	0.1	0.1	0.1	0.1	0.1	0.1	0.1	3.9	0.1
3	0.1	0.1	0.1	0.1	0.7	0.1	0.1	0.1	0.1	1.8	0.1	0.1	np	0.1	0.1	0.1	0.1	1.7	0.9	0.1	0.1	1.7	2.2	0.1	13.3	0.1	5.1	0.1	0.4	0.1
5	0.1	0.1	0.1	0.1	0.8	0.1	0.8	0.1	0.1	0.1	1.1	0.1	np	1.9	0.2	0.1	0.1	6.7	0.1	1.1	7.1	0.1	3.3	0.1	2.2	1.8	9.3	3.9	0.8	0.2
18	0.1	2.3	0.1	0.1	0.1	0.1	0.1	0.1	0.1	2.3	1.9	0.1	0.1	1	0.1	0.1	0.2	1.6	3.2	0.2	0.3	1	0.9	0.9	0.3	2.5	3.3	1.1	1	0.1
21	0.1	0.1	0.1	0.1	0.1	0.1	0.1	0.2	0.1	0.1	0.1	0.3	1.7	0.1	0.8	died	0.4	0.1	1.3	1.3	2	0.5	1.6	4.2	5.2	1.3	8.7	0.1	died	died
	males
	Ctrl																	cKO
Age (months)	mouse 1	mouse 2	mouse 3	mouse 4	mouse 5	mouse 6	mouse 7	mouse 8	mouse 9	mouse 10	mouse 11	mouse 12	mouse 13	mouse 14	mouse 15	mouse 16	mouse 17	mouse 1	mouse 2	mouse 3	mouse 4	mouse 5	mouse 6	mouse 7	mouse 8	mouse 9	mouse 10	mouse 11	mouse 12	mouse 13	mouse 14	mouse 15	mouse 16	mouse 17	mouse 18	mouse 19	mouse 20
2	0.1	0.1	0.1	0.1	np	0.1	1.6	0.1	0.1	0.3	0.1	0.4	0.1	0.1	0.1	0.1	0.1	0.1	0.1	0.1	0.1	0.1	0.1	0.1	0.1	3.8	1.8	0.8	np	0.1	0.1	0.1	0.1	0.1	0.1	0.1	0.6
3	0.1	0.1	0.1	0.1	0.1	0.1	0.1	0.1	0.1	0.1	0.1	0.2	0.1	0.1	0.1	0.1	0.1	0.1	1.6	0.1	0.1	0.1	0.1	0.1	1.5	1.5	0.6	1.4	0.3	0.1	0.2	0.1	0.4	0.4	0.1	1.4	0.1
5	0.1	2.1	0.1	0.1	0.1	1.3	0.1	1.1	0.1	1.3	0.7	0.1	0.1	0.1	0.2	0.1	0.1	0.1	0.1	0.9	1.8	8	0.1	0.1	0.1	0.1	2.7	0.1	np	0.1	0.1	0.1	0.5	0.1	0.4	0.1	0.2
18	0.1	0.1	0.1	0.1	0.1	0.1	0.1	0.1	0.1	0.1	0.1	died	died	died	died	died	died	0.1	0.1	0.1	0.1	0.2	0.4	0.2	0.1	0.1	0.3	0.1	1.2	died	died	died	died	died	died	died	died
22	0.1	0.1	0.1	0.1	0.1	0.1	0.1	0.1	0.1	0.1	0.1	died	died	died	died	died	died	0.1	0.1	0.1	0.3	0.1	0.4	0.8	0.1	0.2	0.8	0.1	0.2	died	died	died	died	died	died	died	died
	females
Figure 4 D
	Ctrl																cKO
Age (months)	mouse 1	mouse 2	mouse 3	mouse 4	mouse 5	mouse 6	mouse 7	mouse 8	mouse 9	mouse 10	mouse 11	mouse 12	mouse 13	mouse 14	mouse 15	mouse 16	mouse 1	mouse 2	mouse 3	mouse 4	mouse 5	mouse 6	mouse 7	mouse 8	mouse 9	mouse 10	mouse 11	mouse 12	mouse 13	mouse 14
18	65.1	221.15	62.49	16.28	53.3	46.2	239.95	15.76	39.02	239.93	117.91	19.87	118.72	24.11	106.41	45.49	45.22	41.68	160.96	91.83	216.96	87.73	152.21	122.79	117.92	239.98	239.98	62.34	37.11	37.22
18	57.0967	21.0433	46.6	43.8533	38.2367	29.1267	128.187	19.3667	119.483	22.9633	16.1333	11.6933	41.85	65.0433	38.0433	75.4267	46.03	69.66	133.217	29.18	62.0933	21.95	66.4967	37.07	66.67	71.4233	239.927	60.5667	47.61	27.4667
18	69.0167	23.1567	30.7433	55.8933	61.6867	22.8633	18.53	19.2867	146.78	18.3067	25.2967	41.76	24.5533	53.67	28.87	30.99	111.293	34.8433	70.6533	43.8133	37.8867	83.8633	65.4867	42.45	34.8833	69.1367	188.003	36.2433	125.267	62.4433
18	126.337	142.47	107.97	83.8533	137.097	77.0267	108.817	29.24	36.34	34.5767	96.8133	135.623	94.86	51.8167	20.54	77.0067	103.577	144.707	175.993	78.19	132.28	131.053	132.02	303.623	59.96	115.093	172.37	120.913	227.397	178.353
18	161.14	359.977	304.577	216.09	359.977	359.98	277.043	171.677	169.953	293.547	291.57	168.033	89.6933	162.49	282.027	259.967	232.707	316.23	202.7	296.52	160.893	359.98	287.71	329.987	185.397	136.953	190.023	340.847	313.923	282.607
	males
	Ctrl																cKO
Age (months)	mouse 1	mouse 2	mouse 3	mouse 4	mouse 5	mouse 6	mouse 7	mouse 8	mouse 9	mouse 10	mouse 11	mouse 12	mouse 13	mouse 14	mouse 15	mouse 16	mouse 1	mouse 2	mouse 3	mouse 4	mouse 5	mouse 6	mouse 7	mouse 8	mouse 9	mouse 10	mouse 11	mouse 12	mouse 13	mouse 14	mouse 15	mouse 16	mouse 17	mouse 18	mouse 19	mouse 20
20	140.41	18.52	61.42	25.42	14.21	97.49	215.41	131.86	8.43	239.97	105.41	died	died	died	died	died	239.98	211.24	239.96	91.38	132.01	11.03	141.54	124.47	54.06	153.09	110.7	177.26	died	died	died	died	died	died	died	died
20	18.7667	18.9967	7.71	20.72	8.08333	19.2633	12.7933	40.6167	27.5567	85.9233	16.2567	died	died	died	died	died	64.9133	25.5067	30.1467	36.87	84.6433	33.7333	35.7867	20.1833	24.32	73.8333	36.1633	112.033	died	died	died	died	died	died	died	died
20	8.59667	14.7633	30.2267	8.57333	15.15	14.8333	23.3133	42.8567	12.2633	15.0833	14.6	died	died	died	died	died	46.1933	28.89	25.4567	29.53	55.2933	39.04	37.8633	48.2633	53.0433	77.13	67.0733	128.327	died	died	died	died	died	died	died	died
20	15.8067	39.0867	22.99	158.273	18.6367	92.9533	88.3633	347.013	91.0833	245.527	29.45	died	died	died	died	died	67.3833	248.65	123.223	61.4967	137.87	263.39	253.303	152.32	359.977	304.343	359.987	359.957	died	died	died	died	died	died	died	died
20	174.697	141.237	82.3767	35.32	40.07	359.97	353.427	296.517	202.17	292.777	228.533	died	died	died	died	died	359.917	263.463	206.257	331.487	359.983	359.977	291.5	359.983	359.97	255.55	359.973	359.977	died	died	died	died	died	died	died	died
	females
Figure 4 F
	Ctrl																cKO
Age (months)	mouse 1	mouse 2	mouse 3	mouse 4	mouse 5	mouse 6	mouse 7	mouse 8	mouse 9	mouse 10	mouse 11	mouse 12	mouse 13	mouse 14	mouse 15	mouse 16	mouse 1	mouse 2	mouse 3	mouse 4	mouse 5	mouse 6	mouse 7	mouse 8	mouse 9	mouse 10	mouse 11	mouse 12	mouse 13	mouse 14
6 (trial 1)	3.14667	24.4757	22.1887	5.312	6.23615	17.98	4.30286	4.51	14.6775	4.33167	14.607	9.01714	5.8825	15.414	7.32429	6.415	8.4975	5.432	16.4283	5.16909	6.93	5.01444	7.38273	7.6628	11.2992	6.33429	12.3483	10.6661	2.48032	11.1062
6 (trial 2)	1.28111	2.19133	2.7325	0.813333	1.2	2.115	0.937143	1.895	1.74273	1.01667	1.41	2.067	1.23429	3.34833	2.21714	1.82375	2.15	0.636667	3.04667	2.98357	1.00167	0.968889	3.074	0.71	1.00571	0.846667	1.53167	4.77714	1.36875	1.19714
18 (trial 1)	2.85	5.07125	3.71318	2.42222	4.37875	2.57	6.48111	19.1867	7.807	4.80273	10.98	13.1677	10.6016	3.09273	6.257	4.821	15.97	4.11	8.889	9.53111	7.82611	10.9264	6.09125	10.3172	8.78125	9.56929	15.1132	4.58868	35.1386	11.1037
18 (trial 2)	2.52667	5.28762	5.485	2.72286	3.30158	4.27	6.32778	8.0125	3.0875	3.38556	7.15333	4.415	19.28	6.26	4.082	2.22125	9.5975	6.36333	9.21917	6.57714	7.97643	7.41417	7.73	24.6217	4.736	4.44375	4.675	6.056	5.73647	7.86308
	males
	Ctrl																	cKO
Age (months)	mouse 1	mouse 2	mouse 3	mouse 4	mouse 5	mouse 6	mouse 7	mouse 8	mouse 9	mouse 10	mouse 11	mouse 12	mouse 13	mouse 14	mouse 15	mouse 16	mouse 17	mouse 1	mouse 2	mouse 3	mouse 4	mouse 5	mouse 6	mouse 7	mouse 8	mouse 9	mouse 10	mouse 11	mouse 12	mouse 13	mouse 14	mouse 15	mouse 16	mouse 17	mouse 18	mouse 19	mouse 20
6 (trial 1)	6.695	2.69833	4.19923	3.565	4.19875	7.04364	3.89571	6.68	2.98454	4.21667	5.071	10.5714	5.61571	2.773	4.71125	5.57571	4.30571	5.05	5.10222	12.9729	3.70435	2.637	15.0429	8.368	10.795	14.4742	7.2	9.19923	7.88429	7.22214	39.5943	11.0191	12.336	7.46667	15.6256	9.52167	died
6 (trial 2)	0.741667	0.761667	1.39167	0.731429	1.15	0.913333	0.84	0.81125	1.425	1.20714	0.895714	3.65167	1.80167	0.905	1.17333	1.1475	1.58818	0.765714	0.98	1.19	0.834445	1.68444	1.50714	1.30875	1.64833	3.14167	2.11063	1.195	1.105	0.952857	0.752857	0.906667	1.33095	0.903077	4.715	0.741667	died
20 (trial 1)	2.57333	2.94	10.01	2.85667	3.3	8.385	5.73778	2.68833	3.22636	3.30111	8.7	died	died	died	died	died	died	4.60385	2.76308	4.49	11.4086	7.88167	3.482	5.74222	5.06222	7.905	6.28538	12.3411	42.8543	died	died	died	died	died	died	died	died
20 (trial 2)	2.16429	2.52286	6.4825	2.42	2.55875	3.18583	5.021	2.175	2.46143	2.91	4.005	died	died	died	died	died	died	2.87	1.72556	1.81625	3.34	10.2043	3.44	4.55429	4.00444	4.0925	10.87	3.96312	32.995	died	died	died	died	died	died	died	died
	females

## Sheet: Figure 5
Figure 5
Display item	Ctrl								cKO									Ctrl							cKO
B	mouse 1	mouse 2	mouse 3	mouse 4	mouse 5	mouse 6	mouse 7	mouse 8	mouse 1	mouse 2	mouse 3	mouse 4	mouse 5	mouse 6	mouse 7	mouse 8		mouse 1	mouse 2	mouse 3	mouse 4	mouse 5	mouse 6	mouse 7	mouse 1	mouse 2	mouse 3	mouse 4	mouse 5	mouse 6	mouse 7	mouse 8
C	7255.73	4617.17	4765.43	490.1	6544.2	2858.8	8674.73	80.5333	1714.63	1535.4	2007.37	1217.67	3808.07	1079.07	2794	964.633		7450.77	5812.03	7797.77	8359.03	7194.4	4666.5	6634.33	2233.93	2660.47	645.633	6995.8	3381.53	3633.43	946.3	1301.87
D	6.15733	4.22	4.49667	0.470333	6.59033	2.83533	7.98667	0.0526667	1.53067	0.708333	1.775	0.801667	3.02067	0.732	1.33533	0.580667		7.55967	6.366	7.80867	9.511	7.34433	4.934	7.02767	2.34667	2.64933	0.693667	7.28667	3.29367	3.66733	0.901	1.35567
E	1048.51	822.971	923.813	784.981	980.952	826.119	791.788	1162.62	854.163	858.566	485.766	656.031	904.069	1065.22	716.502	849.179		951.477	871.264	925.405	810.896	825.936	773.475	758.875	894.916	976.221	724.31	964.813	1030.83	941.624	783.53	816.554
	males																	females
